# Supplementary material for: MEP50/PRMT5-mediated methylation activates GLI1 in Hedgehog signalling through inhibition of ubiquitination by the ITCH/NUMB complex
Source: Commun Biol. 2019 Jan 18;2:23. doi: 10.1038/s42003-018-0275-4 (PMC6338668; doi:10.1038/s42003-018-0275-4)
Supplement: Supplementary file 3 — Supplementary Data 1 [file 42003_2018_275_MOESM3_ESM.xlsx]

## Sheet: Fig. 3a
Figure 3a
	Firefly Luc	Renilla Luc	Raw data	Adjusted value to set Control (Vector) to 1
Vector	15800	175908	0.0898197	0.940632
	17431	179005	0.0973772	1.01978
	22910	230787	0.099269	1.03959
Vector + SAG	34623	184602	0.187555	1.96416
	39632	225975	0.175382	1.83668
	49998	314862	0.158793	1.66296
siMEP50	29344	369893	0.079331	0.830791
	26750	391024	0.0684101	0.716422
	28141	394915	0.0712584	0.74625
siMEP50 + SAG	42247	373091	0.113235	1.18585
	45376	402024	0.112869	1.18201
	44864	560613	0.0800267	0.838076
siPRMT5	21407	332657	0.0643516	0.673919
	26510	379959	0.0697707	0.73067
	22274	335744	0.0663422	0.694766
siPRMT5 + SAG	31873	296794	0.107391	1.12465
	27725	310798	0.0892059	0.934204
	30296	266234	0.113795	1.19171
	Mean value	SD
Vector	1	0.0523596
Vector + SAG	1.82127	0.151192
siMEP50	0.764487	0.0593255
siMEP50 + SAG	1.06865	0.199689
siPRMT5	0.699785	0.0287067
siPRMT5 + SAG	1.08352	0.133588

## Sheet: Fig. 3b
Figure 3b
Ptch1				Bcl2				Foxm1
	Raw Data	Adjusted value to set Control (Vector) to 1			Raw Data	Adjusted value to set Control (Vector) to 1			Raw Data	Adjusted value to set Control (Vector) to 1
siGFP 0	5.61298e-05	1.23604		siGFP 0	0.000259804	1.02781		siGFP 0	0.00021276	1.09988
	4.06421e-05	0.894986			0.000225256	0.891134			0.000222516	1.15031
	3.94607e-05	0.86897			0.000273263	1.08105			0.000145044	0.749812
siGFP 24	0.000290967	6.40744		siGFP 24	0.000997155	3.94484		siGFP 24	0.00078144	4.0397
	0.00036143	7.95912			0.00136948	5.41779			0.000594762	3.07466
	0.000435425	9.58857			0.00113642	4.49577			0.000772089	3.99136
siGFP 48	0.000630947	13.8942		siGFP 48	0.00130887	5.178		siGFP 48	0.00100163	5.17799
	0.000607941	13.3876			0.00130605	5.16686			0.0012822	6.62838
	0.000738601	16.2649			0.00152909	6.04921			0.00106001	5.4798
siMEP50 0	2.36489e-05	0.520777		siMEP50 0	0.00025207	0.997213		siMEP50 0	0.000238374	1.23229
	4.02767e-05	0.88694			0.000225853	0.893497			0.000244499	1.26395
	3.49224e-05	0.769032			0.00025762	1.01917			0.000151732	0.78439
siMEP50 24	0.000244386	5.38167		siMEP50 24	0.000709279	2.80598		siMEP50 24	0.000297898	1.54
	0.000279658	6.15839			0.000692029	2.73774			0.000164201	0.848846
	0.000290039	6.38699			0.000864774	3.42113			0.000217255	1.12312
siMEP50 48	0.000187291	4.12437		siMEP50 48	0.00109809	4.34417		siMEP50 48	0.000333751	1.72535
	0.000187886	4.13747			0.00109187	4.31954			0.000374992	1.93854
	0.000211576	4.65916			0.00120992	4.78655			0.000383607	1.98308
siPRMT5 0	4.53726e-05	0.999157		siPRMT5 0	0.000339495	1.34308		siPRMT5 0	8.21112e-05	0.424479
	3.59655e-05	0.792003			0.000219418	0.868037			5.52096e-05	0.28541
	2.52077e-05	0.555102			0.000198375	0.784791			6.98793e-05	0.361245
siPRMT5 24	0.000255084	5.61724		siPRMT5 24	0.000527603	2.08725		siPRMT5 24	9.79077e-05	0.50614
	0.000221479	4.87723			0.000550079	2.17617			0.00011675	0.603545
	0.000270148	5.94898			0.000644869	2.55117			0.000148772	0.769087
siPRMT5 48	0.000275008	6.056		siPRMT5 48	0.000780128	3.08626		siPRMT5 48	0.000291237	1.50557
	0.00028571	6.29166			0.000875821	3.46484			0.00032531	1.68171
	0.000234592	5.16599			0.000777598	3.07625			0.000250327	1.29408
	Mean value	SD			Mean value	SD			Mean value	SD
siGFP 0	1	0.204833		siGFP 0	1	0.0979669		siGFP 0	1	0.218132
siGFP 24	7.98505	1.59073		siGFP 24	4.61947	0.744221		siGFP 24	3.70191	0.543749
siGFP 48	14.5155	1.53598		siGFP 48	5.46469	0.506239		siGFP 48	5.76206	0.765285
siMEP50 0	0.725583	0.186908		siMEP50 0	0.96996	0.0671225		siMEP50 0	1.09354	0.268202
siMEP50 24	5.97568	0.526972		siMEP50 24	2.98828	0.376408		siMEP50 24	1.17065	0.34802
siMEP50 48	4.307	0.305051		siMEP50 48	4.48342	0.262805		siMEP50 48	1.88232	0.137758
siPRMT5 0	0.782088	0.222194		siPRMT5 0	0.826414	0.301185		siPRMT5 0	0.357044	0.0696297
siPRMT5 24	5.48115	0.548684		siPRMT5 24	2.27153	0.246222		siPRMT5 24	0.626257	0.132937
siPRMT5 48	5.83789	0.593686		siPRMT5 48	3.20912	0.221515		siPRMT5 48	1.49378	0.194081

## Sheet: Fig. 3c
Figure 3c
	Firefly Luc	Renilla Luc	Raw data	Adjusted value to set Control (Vector) to 1
Vector	4476	150462	0.0297484	1.00397			Mean value	SD
	5225	171382	0.0304874	1.02892		Vector	1	0.0310938
	5550	193676	0.0286561	0.96711		Vector + SAG	1.48846	0.0737024
MEP50	6381	99519	0.0641184	2.16392		MEP50	2.35225	0.233471
	6525	84260	0.0774389	2.61347		MEP50 + SAG	2.93993	0.177875
	6349	94005	0.067539	2.27936		PRMT5	2.79184	0.149702
PRMT5	6050	76381	0.0792082	2.67318		PRMT5 + SAG	4.00027	0.2982
	6204	70735	0.0877076	2.96003		PRMT5-G367A/R368A	0.844479	0.037204
	6194	76228	0.0812562	2.7423		PRMT5-G367A/R368A + SAG	1.22859	0.122565
PRMT5-G367A/R368A	6050	254679	0.0237554	0.801717
	6204	242815	0.0255503	0.862294
	6194	240435	0.0257616	0.869426
Vector + SAG	6971	154897	0.0450041	1.51884
	6330	152112	0.0416141	1.40443
	7187	157285	0.0456941	1.54212
MEP50 + SAG	7064	77064	0.0916641	3.09356
	7286	82482	0.0883344	2.98118
	6124	75291	0.0813377	2.74505
PRMT5 + SAG	3642	32179	0.113179	3.81967
	4258	37455	0.113683	3.83667
	5467	42469	0.128729	4.34446
PRMT5-G367A/R368A + SAG	14101	364353	0.0387015	1.30613
	13919	432039	0.032217	1.08729
	13879	362441	0.0382931	1.29235

## Sheet: Fig. 3d
Figure 3d
Ptch1				Bcl2				Foxm1
	Raw Data	Adjusted value to set Control (Vector) to 1			Raw Data	Adjusted value to set Control (Vector) to 1			Raw Data	Adjusted value to set Control (Vector) to 1
Vector	2.07729e-05	0.956309		Vector	0.000172981	0.770406		Vector	0.000270876	0.798216
	2.48054e-05	1.14195			0.000277207	1.2346			0.000413485	1.21846
	1.95877e-05	0.901743			0.000223408	0.994993			0.000333693	0.983326
Vector + SAG	6.16611e-05	2.83865		Vector + SAG	0.000623227	2.77567		Vector + SAG	0.000597235	1.75993
	5.26091e-05	2.42193			0.000523516	2.33159			0.000551568	1.62536
	5.0818e-05	2.33947			0.000550871	2.45342			0.000535306	1.57744
MEP50	7.70194e-05	3.54569		MEP50	0.000959386	4.27283		MEP50	0.0010986	3.23736
	5.71177e-05	2.62949			0.00096155	4.28247			0.00144288	4.25186
	7.88027e-05	3.62778			0.000940638	4.18933			0.00112624	3.3188
MEP50 + SAG	0.000118557	5.45795		MEP50 + SAG	0.00119411	5.31822		MEP50 + SAG	0.00148271	4.36925
	0.00011176	5.14503			0.00115462	5.14235			0.0016022	4.72135
	0.00016105	7.41415			0.00141863	6.31816			0.00150212	4.42643
PRMT5	9.30509e-05	4.28372		PRMT5	0.00101903	4.53845		PRMT5	0.00103639	3.05404
	8.85258e-05	4.0754			0.00102885	4.58218			0.00137208	4.04326
	9.04732e-05	4.16505			0.000963562	4.29143			0.00135425	3.99071
PRMT5 + SAG	0.000113565	5.22812		PRMT5 + SAG	0.00115676	5.15189		PRMT5 + SAG	0.00176267	5.19422
	0.000109323	5.03283			0.00125757	5.60083			0.00194985	5.74581
	0.000104941	4.83108			0.00110033	4.90055			0.00175043	5.15815
PRMT5-DN	1.36285e-05	0.627406		PRMT5-DN	0.000168911	0.75228		PRMT5-DN	0.000300465	0.88541
	2.52008e-05	1.16015			0.000167637	0.746609			0.000276012	0.813351
	2.20272e-05	1.01405			0.000199058	0.886547			0.000296283	0.873085
PRMT5-DN + SAG	1.34281e-05	0.618182		PRMT5-DN + SAG	0.000296745	1.32161		PRMT5-DN + SAG	0.000291569	0.859193
	2.72457e-05	1.25429			0.00031039	1.38239			0.000354776	1.04545
	2.40468e-05	1.10703			0.000308234	1.37278			0.000405668	1.19542
Ptch1				Bcl2				FoxM1
	Mean value	SD			Mean value	SD			Mean value	SD
Vector	1	0.125922		Vector	1	0.232138		Vector	1	0.210616
Vector + SAG	2.53335	0.267593		Vector + SAG	2.52023	0.229456		Vector + SAG	1.65424	0.0946122
MEP50	3.26765	0.55419		MEP50	4.24821	0.051219		MEP50	3.60268	0.563687
MEP50 + SAG	6.00571	1.22974		MEP50 + SAG	5.59291	0.634212		MEP50 + SAG	4.50568	0.188953
PRMT5	4.17472	0.104496		PRMT5	4.47069	0.156776		PRMT5	3.696	0.556573
PRMT5 + SAG	5.03068	0.198526		PRMT5 + SAG	5.21776	0.354758		PRMT5 + SAG	5.36606	0.329369
PRMT5-DN	0.933869	0.275274		PRMT5-DN	0.795145	0.079207		PRMT5-DN	0.857282	0.0385417
PRMT5-DN + SAG	0.993167	0.33299		PRMT5-DN + SAG	1.35893	0.0326691		PRMT5-DN + SAG	1.03336	0.16844

## Sheet: Fig. 3e
Figure 3e
PRMT5
	Raw data	Adjusted value to set Control (Vector) to 1
Mock	0.168171	1.1768
	0.155333	1.08696
	0.105214	0.736243
SAG	0.446539	3.12471
	0.461544	3.2297
	0.330412	2.31209
PRMT5
	Mean value	SD
Mock	1	0.232795
SAG	2.88883	0.502223

## Sheet: Fig. 3f
Figure 3f
MEP50
	Raw data	Adjusted value to set Control (Vector) to 1
Mock	0.0853461	0.886046
	0.117495	1.21981
	0.0861261	0.894144
SAG	0.209859	2.17871
	0.286878	2.97831
	0.237812	2.46891
MEP50
	Mean value	SD
Mock	1	0.190404
SAG	2.54198	0.404776
