# Supplementary material for: MEP50/PRMT5-mediated methylation activates GLI1 in Hedgehog signalling through inhibition of ubiquitination by the ITCH/NUMB complex
Source: Commun Biol. 2019 Jan 18;2:23. doi: 10.1038/s42003-018-0275-4 (PMC6338668; doi:10.1038/s42003-018-0275-4)
Supplement: Supplementary file 4 — Supplementary Data 2 [file 42003_2018_275_MOESM4_ESM.xlsx]

## Sheet: Fig. 5d
Figure 5d
Raw data
Sample ID	Total cells	Viable cells	Viability	Total cells	Viable cells	Adjusted value to set Control (Day 0) to 1		Relative cell growth (Mean value)
			(%)	/ml (x10^6)	/ml (x10^6)				Control	siMEP50	siPRMT5	siGli1
146241	660	523	79.2424	0.67958	0.538537	2.69268		0	1	1	1	1
146242	588	455	77.381	0.605455	0.46853	2.34265		24	2.5434	1.08149	1.01629	0.867009
146243	643	504	78.3826	0.662079	0.518976	2.59488		48	3.24691	1.52247	1.53448	1.32514
14677241	282	221	78.3688	0.290423	0.227623	1.13811		72	4.25755	1.76097	1.8828	1.55164
14677242	250	205	82	0.257479	0.211151	1.05575
14677243	238	204	85.7143	0.245125	0.210121	1.05061		SD
14605241	238	190	79.8319	0.245125	0.195708	0.97854			Control	siMEP50	siPRMT5	siGli1
14605242	255	207	81.1765	0.262626	0.21321	1.06605		0	0	0	0	0
14605243	244	195	79.918	0.251302	0.200856	1.00428		24	0.180606	0.0491048	0.0449739	0.0956582
146G1241	195	163	83.5897	0.200856	0.167911	0.839555		48	0.324597	0.31058	0.0982096	0.0165472
146G1242	189	153	80.9524	0.194678	0.157616	0.788079		72	0.294764	0.0715125	0.100915	0.113869
146G1243	215	189	87.907	0.221446	0.194678	0.973392
146481	700	558	79.7143	0.720761	0.57457	2.87285
146482	830	671	80.8434	0.854598	0.690905	3.45452
146483	828	663	80.0725	0.852539	0.682669	3.41334
14677481	287	226	78.7456	0.295571	0.232771	1.16385
14677482	395	331	83.7975	0.406759	0.34087	1.70435
14677483	399	330	82.7068	0.410877	0.33984	1.6992
14605481	339	286	84.3658	0.349106	0.294541	1.47271
14605482	341	288	84.4575	0.351165	0.296601	1.483
14605483	379	320	84.4327	0.390286	0.329545	1.64773
146G1481	293	256	87.372	0.301748	0.263656	1.31828
146G1482	294	255	86.7347	0.302778	0.262626	1.31313
146G1483	292	261	89.3836	0.300719	0.268804	1.34402
146721	979	762	77.8345	1.008	0.784591	3.92295
146722	1080	870	80.5556	1.11198	0.895779	4.47889
146723	1091	849	77.8185	1.1233	0.874159	4.37079
14677721	410	333	81.2195	0.422201	0.342929	1.71464
14677722	410	335	81.7073	0.422201	0.344988	1.72494
14677723	431	358	83.0626	0.443821	0.368667	1.84333
14605721	439	384	87.4715	0.452057	0.395434	1.97717
14605722	396	345	87.1212	0.407788	0.355283	1.77641
14605723	423	368	86.9976	0.435585	0.378962	1.89481
146G1721	336	304	90.4762	0.346017	0.313073	1.56536
146G1722	335	278	82.9851	0.344988	0.286305	1.43153
146G1723	370	322	87.027	0.381021	0.331604	1.65802

## Sheet: Fig. 5e
Figure 5e
	Raw data			Mean value	SD
Control	40		Control	42.3333	2.08167
	43		siMEP50	23	5.2915
	44		siPRMT5	24.6667	5.85947
siMEP50	25		siGli1	27.6667	3.05505
	17
	27
siPRMT5	18
	27
	29
siGli1	31
	25
	27

## Sheet: Fig. 5f and g
Figure 5f
O.D.									Adjusted value to set Control (0) to 100
siControl	1	10	100	1000	10000	100000	[nM]		siControl	1	10	100	1000	10000	100000	[nM]
	0.8	1.145	0.683	0.941	0.533	0.137				86.0215	123.118	73.4409	101.183	57.3118	14.7312
	0.961	0.996	0.972	1.017	0.485	0.149				103.333	107.097	104.516	109.355	52.1505	16.0215
	0.979	0.746	1.083	0.956	0.383	0.135				105.269	80.2151	116.452	102.796	41.1828	14.5161
	0.986	0.996	1.045	0.821	0.271	0.15				106.022	107.097	112.366	88.2796	29.1398	16.129
siMEP50	1	10	100	1000	10000	100000	[nM]		siMEP50	1	10	100	1000	10000	100000	[nM]
	0.356	0.368	0.398	0.293	0.155	0.13				86.8822	89.8109	97.1324	71.507	37.8279	31.7267
	0.503	0.425	0.48	0.216	0.141	0.136				122.758	103.722	117.145	52.7151	34.4112	33.191
	0.395	0.427	0.424	0.274	0.142	0.14				96.4002	104.21	103.478	66.87	34.6553	34.1672
	0.385	0.344	0.294	0.239	0.157	0.144				93.9597	83.9536	71.7511	58.3282	38.316	35.1434
siPRMT5	1	10	100	1000	10000	100000	[nM]		siPRMT5	1	10	100	1000	10000	100000	[nM]
	0.501	0.484	0.388	0.296	0.138	0.113				101.314	97.8766	78.4631	59.8584	27.907	22.8514
	0.502	0.454	0.386	0.326	0.13	0.126				101.517	91.8099	78.0586	65.9252	26.2892	25.4803
	0.479	0.403	0.334	0.289	0.145	0.115				96.8655	81.4965	67.543	58.4429	29.3225	23.2558
	0.496	0.423	0.322	0.254	0.125	0.114				100.303	85.541	65.1163	51.365	25.2781	23.0536
								Mean Value					SD
									Control	siMEP50	siPRMT5			Control	siMEP50	siPRMT5
								1	100	100	100		1	9.479	15.6996	2.15601
								10	104.214	95.424	89.181		10	17.7649	10.1509	7.18395
								100	101.53	97.3764	72.2952		100	19.444	19.0151	6.96134
								1000	100.242	62.3551	58.8979		1000	8.8071	8.43184	5.97932
								10000	44.8739	36.3026	27.1992		10000	12.4808	1.45751	1.78218
								100000	15.3247	33.557	23.6603		100000	0.842459	2.05521	1.22453
Figure 5g
IC50 (Calculate from result of Fig. 5f)
Control	7.55313
siMEP50	2.95546
siPRMT5	1.90854
